# Supplementary material for: Characterization of a Novel SARS-CoV-2 Genetic Variant with Distinct Spike Protein Mutations
Source: Viruses. 2021 May 29;13(6):1029. doi: 10.3390/v13061029 (PMC8230012; doi:10.3390/v13061029)
Supplement: Supplementary file 1 [file viruses-13-01029-s001.zip]

Archive with 1 entries (1 files):
- viruses-1236922-supplementary.pdf
